# Supplementary material for: Spatiotemporal Mapping of the Oxytocin Receptor at Single-Cell Resolution in the Postnatally Developing Mouse Brain
Source: Neurosci Bull. 2024 Sep 15;41(2):224–42. doi: 10.1007/s12264-024-01296-x (PMC11794781; doi:10.1007/s12264-024-01296-x)
Supplement: Supplementary file 2 — (XLSX 29 KB) [file 12264_2024_1296_MOESM2_ESM.xlsx]

## Sheet: Sheet1
Table. S1 The Oxtr expression levels of each region
n = 5 for each period, mean: the mean of "Oxtr mRNA puncta/DAPI", SEM: standard error of mean
	P7		P14		P21		P28		P42		P56
	mean	SEM	mean	SEM	mean	SEM	mean	SEM	mean	SEM	mean	SEM
Primary auditory cortex(Au1)	0.600982	0.199034	1.19103	0.116582	0.897285	0.214043	0.835514	0.0947004	0.783597	0.136938	0.460576	0.0554579
Secondary auditory cortex, dorsal area(AuD)	0.587685	0.181579	1.17739	0.179413	0.968804	0.33963	0.853848	0.114991	0.739575	0.162537	0.429934	0.0199974
Secondary auditory cortex, ventral area(AuV)	0.719305	0.225554	1.31058	0.114912	0.988048	0.264515	0.820615	0.145725	0.811019	0.125185	0.652409	0.104911
Cingulate cortex, area 1(Cg1)	0.465749	0.157236	0.935889	0.126386	0.686742	0.133672	0.557194	0.0464292	0.514314	0.114315	0.452062	0.0492701
Cingulate cortex, area 2(Cg2)	0.520464	0.135677	0.84877	0.0920613	0.616362	0.119947	0.405237	0.0222934	0.397679	0.111474	0.377552	0.0233351
Dorsal peduncular cortex(DP)	2.12204	0.321216	4.40292	0.969639	3.83851	0.487133	3.60165	0.480529	3.29396	0.6449	3.16367	0.38094
Dorsal taenia tecta(DTT)	8.96918	1.76414	9.87857	1.04339	7.62634	1.369	6.92247	1.19012	7.0203	1.60403	6.39948	0.872232
Ectorhinal cortex(Ect)	0.965467	0.228872	2.80353	0.387506	1.96057	0.519043	1.89602	0.332411	1.80138	0.16773	1.69413	0.10359
Caudomedial entorhinal cortex(CEnt)	1.86323	0.639153	1.81465	0.409693	3.12552	0.34611	2.71881	0.802913	1.51825	0.233679	0.962714	0.107408
Dorsal intermediate entorhinal cortex(DIEnt)	1.54549	0.188985	2.73607	0.553049	3.57742	0.749115	4.09465	0.789734	4.03487	0.222918	2.41566	0.288551
Dorsolateral entorhinal cortex(DLEnt)	2.43878	0.198129	2.58359	0.586805	3.22212	0.83806	3.03483	0.545439	2.87259	0.302727	1.96557	0.1602
Medial entorhinal cortex(MEnt)	1.6364	0.344	1.96592	0.36017	3.03374	0.390141	2.42622	1.03572	1.65224	0.163235	1.05062	0.115405
Ventral intermediate entorhinal cortex(VIEnt)	2.12867	0.277549	2.56197	1.04043	2.91623	0.561584	4.83105	1.51201	4.69974	0.511854	2.70511	0.642524
Agranular insular cortex, dorsal part(AID)	1.14461	0.305196	1.33411	0.0751059	1.29244	0.202909	1.18271	0.182525	0.899992	0.146879	0.851037	0.0463439
Agranular insular cortex, ventral part(AIV)	1.32578	0.365464	1.68109	0.319972	1.38198	0.184061	1.21722	0.187111	1.08102	0.231759	0.873337	0.0233892
Agranular insular cortex, posterior part(AIP)	2.44046	0.413347	3.1621	0.20917	2.60522	0.662288	2.58949	0.334291	2.9367	0.443664	2.27294	0.142257
Dysgranular insular cortex(DI)	1.11756	0.29382	2.28464	0.262721	1.36547	0.337045	1.82744	0.278784	1.74182	0.310071	1.34656	0.056655
Granular insular cortex(GI)	0.925498	0.210896	1.95293	0.192473	1.27387	0.158032	1.19885	0.175605	1.08361	0.208181	0.919688	0.0919472
Frontal association cortex(FrA)	0.858778	0.213411	1.38162	0.105281	1.29893	0.185985	0.947701	0.0911258	0.538429	0.167494	0.593534	0.0586316
Infralimbic cortex(IL)	0.964343	0.1606	2.24105	0.197579	1.82723	0.146555	1.22155	0.0544675	1.28842	0.140678	1.11953	0.052033
Prelimbic cortex(PrL)	0.939807	0.145883	1.6777	0.101804	1.61749	0.200436	1.17657	0.121105	1.13518	0.277152	1.11395	0.102628
Primary motor cortex(M1)	1.47933	0.396774	1.64843	0.101339	1.03432	0.162503	0.758919	0.10584	0.492808	0.118873	0.456651	0.0678264
Secondary motor cortex(M2)	1.0578	0.290721	1.31781	0.11483	1.0371	0.199461	0.719645	0.106035	0.47728	0.0978038	0.486194	0.0306534
Dorsolateral orbital cortex(DLO)	1.07318	0.361585	1.48411	0.183633	1.10635	0.206762	0.949354	0.176649	0.706489	0.163811	0.52213	0.0411112
Lateral orbital cortex(LO)	1.03955	0.296687	1.21893	0.184068	1.22899	0.157963	0.682513	0.038429	0.627076	0.187599	0.562489	0.0778815
Medial orbital cortex(MO)	1.63416	0.385243	2.66332	0.553511	2.22723	0.254369	1.24838	0.1736	0.963079	0.220069	1.04905	0.175964
Ventral orbital cortex(VO)	1.65558	0.523469	1.49651	0.299172	1.4595	0.156188	0.768799	0.117882	0.70055	0.167579	0.770367	0.0948571
Perirhinal cortex(PRh)	1.77251	0.188557	2.42977	0.434398	2.0375	0.437897	1.782	0.152164	1.6414	0.220558	1.59075	0.0934934
Anterior piriform cortex(aPir)	1.62728	0.308995	3.02338	0.268478	2.13307	0.295933	1.72635	0.215212	1.85654	0.303077	1.65623	0.189449
Posterior piriform cortex(pPir)	3.05411	1.07708	4.29367	0.508679	3.75153	1.07664	3.31452	0.28918	3.10885	0.437592	2.30349	0.245419
Retrosplenial dysgranular cortex(RSD)	0.370218	0.102797	0.544285	0.0832388	0.40687	0.0289733	0.288699	0.0708666	0.256554	0.0400887	0.201568	0.0237796
Retrosplenial granular cortex(RSG)	0.380607	0.122775	0.427518	0.129024	0.244759	0.0394653	0.163664	0.04903	0.161182	0.0197784	0.17716	0.0360426
Primary somatosensory cortex, barrel field(S1BF)	0.892551	0.254698	1.33856	0.134751	0.757953	0.0405562	0.725399	0.093742	0.722037	0.152645	0.489602	0.0352039
Primary somatosensory cortex, dysgranular field(S1DZ)	0.944309	0.344814	1.19403	0.165972	0.742641	0.0350444	0.621965	0.0643541	0.586553	0.0986535	0.499085	0.0582852
Primary somatosensory cortex, forelimb field(S1FL)	0.937271	0.306305	1.37311	0.123943	0.833543	0.0701239	0.634966	0.0214492	0.600171	0.0905783	0.494701	0.0507001
Primary somatosensory cortex, hindlimb field(S1HL)	0.774441	0.263976	1.1316	0.135001	0.718973	0.0751362	0.648166	0.0231266	0.581672	0.0969943	0.50252	0.0722162
Primary somatosensory cortex, upper lip field(S1ULp)	0.936547	0.269504	1.48237	0.133441	0.817631	0.128288	0.745825	0.0978185	0.643643	0.124804	0.480846	0.0600032
Secondary somatosensory cortex(S2)	0.862093	0.215397	1.71659	0.148965	0.923735	0.144277	0.78394	0.109633	0.797463	0.188986	0.676552	0.0440122
Temporal association cortex(TeA)	0.620663	0.143694	1.48663	0.226525	1.32987	0.346166	1.0693	0.181605	1.02035	0.0579229	1.03549	0.104973
Primary visual cortex, binocular area(V1B)	0.563658	0.0428342	1.32163	0.183597	0.984977	0.260445	0.753648	0.104778	0.677849	0.0585809	0.514614	0.0243881
Primary visual cortex, monocular area(V1M)	0.363733	0.0581882	1.30353	0.145987	0.918913	0.159157	0.734629	0.0762657	0.624593	0.0416381	0.495289	0.0385753
Secondary visual cortex, lateral area(V2L)	0.845642	0.085708	1.33195	0.0642327	0.782029	0.128735	1.05641	0.118477	0.98729	0.0767195	0.687808	0.0429708
Secondary visual cortex, mediolateral area(V2ML)	0.434142	0.164945	1.48283	0.163116	0.952652	0.276461	1.02662	0.0801894	0.74397	0.238678	0.693537	0.0864092
Secondary visual cortex, mediomedial area(V2MM)	0.382401	0.14894	1.35169	0.127581	1.05647	0.300934	1.01684	0.182016	0.628917	0.158838	0.649223	0.0498864
Amygdalohippocampal area(AHi)	2.74718	1.15291	12.8117	3.08173	12.6848	2.19024	19.2014	2.59988	12.0239	1.11448	8.71756	1.23619
Basolateral amygdaloid nucleus, anterior part(BLA)	1.27684	0.125688	1.40567	0.105367	0.971587	0.195421	0.748983	0.0909096	0.691012	0.0941238	0.681363	0.079242
Basolateral amygdaloid nucleus, posterior part(BLP)	1.16207	0.317667	8.16261	0.712889	7.05087	1.2859	6.03499	1.40402	5.27464	0.903566	3.91387	0.838726
Basomedial amygdaloid nucleus, anterior part(BMA)	5.65875	1.75204	6.12502	0.782077	4.54783	0.627351	3.54551	0.582799	3.45066	0.299025	1.77968	0.171708
Basomedial amygdaloid nucleus, posterior part(BMP)	0.709877	0.136175	2.71401	0.26882	2.65297	0.538753	2.68879	0.5812	2.27183	0.636804	2.1287	0.45158
Central amygdaloid nucleus, capsular part(CeC)	8.05749	1.38007	8.94379	1.09878	6.37133	0.773087	4.66805	0.590243	4.00447	0.75998	4.1422	0.604548
Central amygdaloid nucleus, lateral division(CeL)	4.84958	1.27039	5.01235	0.461181	3.5758	0.93279	3.46346	0.449702	3.96442	0.573135	2.56103	0.211626
Central amygdaloid nucleus, medial division(CeM)	8.61356	1.69155	8.18906	0.653059	5.20821	0.565462	4.25141	0.444958	4.97369	0.722267	3.9161	0.535532
Lateral amygdaloid nucleus(La)	0.715716	0.117626	1.18071	0.103907	0.805863	0.213622	0.626377	0.120004	0.579781	0.164988	0.64684	0.0371257
Medial amygdaloid nucleus(MeA)	1.96421	0.396513	2.27071	0.323117	1.52236	0.248123	0.980782	0.042568	0.962849	0.266893	0.978478	0.0531175
Anterior cortical amygdaloid area(ACo)	6.95172	1.50273	7.34917	1.41216	6.51316	0.414447	4.16596	0.438166	4.21951	0.731468	2.50337	0.0760407
Posterolateral cortical amygdaloid area(PLCo)	3.33306	1.53818	5.14439	0.965464	3.73876	0.54914	4.0874	0.928244	4.12733	0.911565	3.86016	0.331382
Posteromedial cortical amygdaloid area(PMCo)	2.99036	0.872107	12.454	2.27589	8.13744	0.933065	7.38842	1.5714	5.60939	0.591423	5.37432	0.636828
Bed nucleus of the stria terminalis, lateral division, posterior part(STLP)	1.88124	0.516995	2.33735	0.319692	2.06181	0.293324	1.97589	0.359358	1.41738	0.137101	1.57263	0.113242
Bed nucleus of the stria terminalis, lateral division, ventral part(STLV)	1.09755	0.208595	1.26043	0.0969775	1.15114	0.266564	0.665115	0.1484	0.765665	0.228009	0.845338	0.135977
Bed nucleus of the stria terminalis, medial division, anterior part(STMA)	0.981632	0.148769	1.32811	0.0756656	0.676066	0.0585926	0.628322	0.0674019	0.631369	0.233414	0.591064	0.0633489
Bed nucleus of the stria terminalis, medial division, ventral part(STMV)	0.4353	0.0709095	0.793057	0.0841754	0.438008	0.11413	0.293474	0.0517158	0.307573	0.0940653	0.272478	0.0673381
Claustrum(Cl)	1.40962	0.191583	2.4525	0.346005	1.75145	0.289198	1.54512	0.179005	1.80363	0.233346	1.54737	0.110281
Dorsal endopiriform claustrum(DEn)	9.30582	1.97011	7.34439	0.898636	7.0768	0.869342	4.60194	0.438941	4.74532	0.571332	4.19042	0.358236
Intermediate endopiriform claustrum(IEn)	3.99241	0.54771	3.81149	0.762759	2.94483	0.757305	3.15577	0.293165	2.76802	0.609382	2.46511	0.196348
Ventral endopiriform claustrum(VEn)	4.84391	0.688134	3.90526	0.561327	3.24287	0.604429	2.82332	0.350225	3.16708	0.619615	2.89122	0.289105
Dorsal field CA1 of the hippocampus(dCA1)	0.17426	0.0325782	0.22509	0.0421639	0.180125	0.0358377	0.169553	0.0329983	0.181263	0.0436321	0.129917	0.0288137
Dorsal field CA2 of the hippocampus(dCA2)	2.41862	0.388231	5.13237	0.508337	4.39728	0.428604	4.00021	0.299277	3.77938	0.568994	2.37284	0.436788
Dorsal field CA3 of the hippocampus(dCA3)	0.99614	0.187871	2.35433	0.708353	2.74858	0.510289	2.53851	0.479184	2.20777	0.488816	1.28145	0.0858276
Ventral field CA1 of the hippocampus(vCA1)	0.35933	0.126711	0.707281	0.217758	0.567579	0.10663	0.54125	0.113087	0.412328	0.0484471	0.230271	0.00894257
Ventral field CA2 of the hippocampus(vCA2)	2.30894	0.57375	7.21038	0.442528	7.06488	0.950114	8.10958	1.67283	6.9491	0.575145	3.69594	0.889923
Ventral field CA3 of the hippocampus(vCA3)	1.08124	0.239284	3.23553	0.353684	4.60441	0.282403	6.10023	0.452995	5.14971	0.576248	2.75314	0.195658
Dorsal dentate gyus(dDG)	0.269479	0.0295653	0.454283	0.0244977	0.388986	0.143011	0.407926	0.0650605	0.348869	0.0459281	0.281775	0.0397497
Ventral dentate gyus(vDG)	0.662871	0.0489607	3.31994	0.226022	1.88412	0.426873	1.62058	0.216278	1.74692	0.31196	1.65551	0.135867
Parasubiculum(PaS)	1.4166	0.202565	1.13377	0.40971	0.901712	0.122681	0.877871	0.399824	0.797779	0.113661	0.300661	0.0231845
Postsubiculum(Post)	1.53787	0.219306	0.707362	0.139064	0.920251	0.206803	0.562976	0.284972	0.387125	0.0512593	0.336774	0.0343169
Presubiculum(PrS)	1.63565	0.25212	0.656448	0.140297	0.681008	0.104376	0.647049	0.318381	0.491515	0.0734354	0.3061	0.0404986
Dorsal subiculum(DS)	0.404487	0.0829603	0.475833	0.0550523	0.378866	0.116989	0.248099	0.024783	0.327981	0.0462771	0.294003	0.0581029
Ventral subiculum(VS)	2.25644	0.168861	7.28194	1.06866	3.1729	0.642277	3.47902	0.820974	3.80271	0.145255	2.07149	0.354904
Subiculum, transition area(STr)	1.16993	0.185816	1.08712	0.205972	1.08689	0.355404	0.655475	0.261011	0.562553	0.195054	0.559169	0.0634428
Anterior olfactory nucleus(AON)	15.6847	2.53887	25.8591	1.74241	23.2284	2.92688	13.6153	1.92557	11.0052	2.36755	9.08298	1.94406
Granule cell layer of the olfactory bulb(GrO)	0.569873	0.160221	1.04334	0.142995	1.76658	0.362512	0.969049	0.131483	0.821999	0.192558	0.650497	0.149034
Olfactory tubercle(Tu)	0.294666	0.0637565	0.129122	0.0239869	0.192396	0.0351326	0.0835564	0.0222895	0.170779	0.0493449	0.0959968	0.0239274
Globus pallidus(GP)	1.64609	0.454954	1.47243	0.16119	1.36521	0.564641	0.812449	0.103382	0.952274	0.107219	0.744451	0.0301976
Ventral pallidum(VP)	0.982024	0.212647	1.17586	0.111803	0.722403	0.0703072	0.801499	0.0905093	0.760813	0.211949	0.685583	0.0335936
Lateral septal nucleus, dorsal part(LSD)	1.10245	0.0901593	1.74126	0.206816	1.65097	0.228736	1.64289	0.231533	1.20926	0.147592	1.19159	0.0784597
Lateral septal nucleus, intermediate part(LSI)	1.95899	0.415162	5.03241	0.91553	4.41794	1.10013	4.13146	0.713006	3.61253	0.279365	3.03896	0.0598163
Lateral septal nucleus, ventral part(LSV)	1.4914	0.404966	6.37237	1.10063	3.55775	0.453665	2.7484	0.397566	2.89111	0.217393	2.40653	0.291759
Medial septal nucleus(MS)	2.35942	0.546266	7.04744	1.21275	5.71298	1.46189	6.06343	2.11163	4.37625	0.808264	2.22912	0.353548
Septohypothalamic nucleus(SHy)	0.843028	0.0815543	0.938479	0.108736	1.1333	0.181669	0.925922	0.13692	0.895915	0.235504	0.901251	0.0826789
Nucleus of the horizontal limb of the diagonal band(HDB)	2.39851	0.720825	4.16721	0.447974	3.39393	0.352794	3.12303	0.207528	2.72968	0.382887	2.3478	0.292763
Nucleus of the vertical limb of the diagonal band(VDB)	1.35604	0.336277	3.69472	0.664427	2.78103	0.846754	2.87406	1.02746	2.56726	0.49545	1.5685	0.166968
Dorsal caudate putamen(dCPu)	0.259321	0.0388906	0.32048	0.0442291	0.167485	0.0165596	0.162703	0.0434839	0.110116	0.0288855	0.0904906	0.0136599
Ventral caudate putamen(vCPu)	1.38514	0.319477	1.76514	0.219845	0.665781	0.0647002	0.539507	0.0663135	0.422393	0.100215	0.473798	0.0584406
Accumbens nucleus, core(AcbC)	0.382546	0.0856394	0.591418	0.158823	0.520852	0.110855	0.412317	0.0775141	0.395726	0.167276	0.351694	0.0827239
Accumbens nucleus, shell(AcbSh)	0.537535	0.11428	0.617683	0.0495403	0.470905	0.173587	0.460259	0.0815691	0.396949	0.11947	0.357681	0.0565847
Interstitial nucleus of the posterior limb of the anterior commisure(IPAC)	1.39603	0.293747	1.52025	0.0669379	1.29021	0.297092	1.01845	0.183955	0.94744	0.206203	0.743216	0.106185
Island of Calleja(ICj)	0.135777	0.0500116	0.370243	0.0936782	0.712102	0.193554	0.956509	0.115525	0.479686	0.102687	0.378662	0.0224765
Paraventricular thalamic nucleus(PV)	11.7093	2.18267	3.69275	0.454538	3.24981	0.473082	2.41853	0.26694	2.62285	0.459415	1.97998	0.212031
Zona incerta(ZI)	3.16328	1.00759	1.41015	0.249452	1.22268	0.137489	1.25921	0.399487	1.04416	0.237356	0.752539	0.0865569
Intermediodorsal thalamic nucleus(IMD)	12.6041	4.86958	2.66761	0.437941	1.32557	0.26975	1.01663	0.167913	0.997567	0.273123	0.527513	0.0216861
Central medial thalamic nucleus(CM)	10.6247	2.79541	2.46475	0.679624	0.424077	0.149777	0.422831	0.128189	0.467285	0.193137	0.283206	0.0562189
Arcuate hypothalamic nucleus(Arc)	0.5086	0.144763	0.480706	0.118146	0.710168	0.212525	0.616874	0.11928	0.981211	0.312023	0.908182	0.249279
Paraventricular hypothalamic nucleus(PVN)	0.500885	0.155031	0.562752	0.115812	0.754091	0.121747	0.759959	0.145228	0.952299	0.13258	0.946672	0.189898
Posterior hypothalamic nucleus(PH)	1.2401	0.331253	2.24939	0.487349	2.64754	0.434003	2.61592	0.662208	2.98708	0.380417	2.90341	0.114639
Premammillary nucleus, ventral part(PMV)	1.30885	0.441546	1.02665	0.168939	1.65906	0.340093	3.45213	0.455691	3.68412	0.829593	4.06374	0.825133
Ventromedial hypothalamic nucleus(VMH)	2.60036	1.56545	2.80936	0.804606	3.11909	0.899182	4.27848	0.879607	5.15665	1.61129	5.76234	2.07659
Lateral preoptic area(LPO)	0.921795	0.14667	0.743367	0.0863726	0.687564	0.0865038	0.45794	0.056105	0.563564	0.120037	0.594116	0.0890863
Magnocellular preoptic nucleus(MCPO)	3.68922	0.711753	6.29546	1.28117	5.7355	0.739638	4.85514	0.576731	4.52898	0.648635	4.38945	0.448722
Pons(P)	0.070143	0.0215291	0.098474	0.0386687	0.166983	0.0346426	0.104826	0.0483342	0.1098	0.0280745	0.0689848	0.0153429
Midbrain(MB)	0.225433	0.11134	0.381237	0.0673086	0.349653	0.0298845	0.168705	0.0267576	0.259046	0.0689207	0.212415	0.020888
Cerebellum(Cb)	0.0467448	0.00648145	0.0315936	0.00992249	0.0905034	0.033992	0.0597794	0.0360395	0.0914754	0.026175	0.0515228	0.0316907
